# Supplementary material for: In Vitro Antiviral Effect and Potential Neuroprotection of Salvadora persica L. Stem Bark Extract against Lipopolysaccharides-Induced Neuroinflammation in Mice: LC-ESI-MS/MS Analysis of the Methanol Extract
Source: Pharmaceuticals (Basel). 2023 Mar 6;16(3):398. doi: 10.3390/ph16030398 (PMC10058283; doi:10.3390/ph16030398)
Supplement: Supplementary file 1 [file pharmaceuticals-16-00398-s001.zip]

Archive with 1 entries (1 files):
- pharmaceuticals-2201807-supplementary.pdf
